# Supplementary material for: Microplastic Contamination in Industrially Packaged and Locally Produced Ice Creams: Occurrence, Characteristics, Exposure Assessment, and Pollution Risk
Source: Foods. 2026 Jul 16;15(14):2517. doi: 10.3390/foods15142517 (PMC13409447; doi:10.3390/foods15142517)
Supplement: Supplementary file 1 [file foods-15-02517-s001.zip]

Archive with 1 entries (1 files):
- foods-4414292-supplementary.pdf
